# Supplementary material for: Coxiella burnetii and Bartonella Endocarditis Diagnosed by Metagenomic Next-Generation Sequencing
Source: J Clin Med. 2022 Dec 1;11(23):7150. doi: 10.3390/jcm11237150 (PMC9736278; doi:10.3390/jcm11237150)
Supplement: Supplementary file 1 [file jcm-11-07150-s001.zip]

Archive with 5 entries (4 files):
- Supplementary materials/
- Supplementary materials/Paravalvular abscess in Endocarditis a patient caused by Coxiella  burnetii.mp4
- Supplementary materials/Paravalvular abscess in Endocarditis a patient caused by Staphylococcus aureus.mp4
- Supplementary materials/Paravalvular abscess in Endocarditis a patient caused by Streptococcus.mp4
- Supplementary materials/Supplement 1 Demographic and clinical characteristics of 23 patients.pdf
